# Supplementary material for: From Recharge, to Groundwater, to Discharge Areas in Aquifer Systems in Quebec (Canada): Shaping of Microbial Diversity and Community Structure by Environmental Factors
Source: Genes (Basel). 2022 Dec 20;14(1):1. doi: 10.3390/genes14010001 (PMC9858702; doi:10.3390/genes14010001)
Supplement: Supplementary file 1 [file genes-14-00001-s001.zip]

Archive with 12 entries (12 files):
- .DS_Store
- Figure S1.tiff
- Figure S2.tiff
- Figure S3.tiff
- Figure S4.tiff
- Figure S5.tiff
- Figure S6.tiff
- Supplementary Material text.pdf
- Table S1.pdf
- Table S2.pdf
- Table S3.pdf
- Table S4.pdf
